# Supplementary material for: TMEM16A ablation in cholinergic medial habenula neurons induces early-onset schizophrenia-like phenotypes in mice
Source: Mol Brain. 2026 Jan 12;19:5. doi: 10.1186/s13041-025-01266-y (PMC12797405; doi:10.1186/s13041-025-01266-y)
Supplement: Supplementary file 1 — Supplementary Material 1 [file 13041_2025_1266_MOESM1_ESM.xlsx]

## Sheet: schizo_mHb-list
List of schizophrenia associated genes (Z-score)						Huang et al., (2014) Additional file 2 (1471-2164-15-59-56-S2)
							SCZCGs		Huang et al.(2013)		Sellmann et al.(2013)		Wu et al.(2012)		Ayalew M et al.(2012)	Allen NC et al.(2008)	Sun J et al.(2008)	ClinVar							KJ Brennand et al.(2011)
Gene Symbol	f/f(1)	f/f(2)	cKO(1)	cKO(2)		Gene official name	under-expression	over-expression	under-expression	over-expression	under-expression	over-expression	under-expression	over-expression	Nature_2012_SCZ	SZ_Gene	Candidate_SCZ_2008	Pathogenic	Benign	Uncertain significance	association	not provided	protective	risk factor	GSE25673_iPSC_under-expression	GSE25673_iPSC_over-expression	counts	publication reports
Plcb1	0.429945	1.43857	-0.934256	-0.934256		PLCB1	-	-	-	-	-	-	-	-	-	V	-	-	-	-	-	-	-	-	-	-	1
Nrxn1	0.43773	1.43372	-0.906798	-0.964652		NRXN1	-	-	V	-	-	-	-	-	-	V	-	-	-	-	-	-	-	V	-	-	3	23
Maob	0.389908	1.41617	-1.22822	-0.577853		MAOB	-	-	-	-	-	-	-	-	-	V	-	-	-	-	-	-	-	-	-	-	1	9
Zfp106	0.0768892	1.41516	-1.40872	-0.083329		ZFP106	-	-	-	-	-	V	-	-	-	-	-	-	-	-	-	-	-	-	-	-	1
Rtn4r	0.481291	1.40761	-0.983376	-0.905522		RTN4R	-	-	-	-	-	-	V	-	-	V	-	-	-	-	-	-	-	V	-	-	3	7
Zdhhc8	0.0491398	1.37939	-1.44725	0.0187217		ZDHHC8	-	-	-	-	-	-	-	-	-	V	-	-	-	-	-	-	-	-	-	-	1	12
Fos	0.537812	1.34704	-1.1873	-0.697544		FOS	-	-	-	-	V	-	V	-	-	-	-	-	-	-	-	-	-	-	-	-	2
Rnf26	0.493458	1.33845	-1.29484	-0.537071		RNF26	V	-	-	-	-	-	-	-	-	-	-	-	-	-	-	-	-	-	-	-	1
Snca	0.625845	1.30854	-1.07922	-0.85517		SNCA	-	-	-	-	-	-	-	V	V	-	-	-	-	-	-	-	-	-	-	-	2
Mfsd1	0.458125	1.29957	-1.40634	-0.351355		MFSD1	-	-	-	-	V	-	-	-	-	-	-	-	-	-	-	-	-	-	-	-	1
Capza2	0.577788	1.28083	-1.31559	-0.543028		CAPZA2	-	-	-	-	-	-	-	-	-	V	-	-	-	-	-	-	-	-	-	-	1
Tchp	0.63468	1.27539	-1.22558	-0.684488		TCHP	-	-	-	-	-	V	-	-	-	-	-	-	-	-	-	-	-	-	-	-	1
Snapin	0.600661	1.2674	-1.31355	-0.554509		SNAPIN	V	-	-	-	-	-	-	-	-	V	-	-	-	-	-	-	-	-	-	-	2
Ano1	1.53976	1.26215	-0.899971	-1.25795
Ndufv2	0.596217	1.26215	-0.526228	-1.33214		NDUFV2	-	-	-	-	-	-	-	-	V	V	-	-	-	-	-	-	-	-	-	-	2	3
Tmem206	0.717895	1.245	-1.04521	-0.917678		TMEM206	-	-	-	-	-	-	-	-	-	-	-	V	-	-	-	-	-	-	-	-	1
Angel2	0.726506	1.23944	-0.941081	-1.02486		ANGEL2	-	-	-	-	-	-	-	-	-	-	-	V	-	-	-	-	-	-	-	-	1
Htr4	0.542504	1.20801	-1.47285	-0.277663		HTR4	-	-	-	-	-	-	-	-	-	V	-	-	-	-	-	-	-	-	-	-	1	6
Pvrl3	0.714426	1.18827	-0.585627	-1.31706		PVRL3	V	-	-	-	-	-	-	-	-	-	-	-	-	-	-	-	-	-	-	-	1	1
Alg14	0.722351	1.18727	-1.30499	-0.604633		ALG14	V	-	-	-	-	-	-	-	-	-	-	-	-	-	-	-	-	-	-	-	1
Jmjd6	0.616808	1.18241	-1.44864	-0.35058		JMJD6	-	-	-	-	-	-	-	V	-	-	-	-	-	-	-	-	-	-	-	-	1
Ints7	0.765081	1.17698	-0.703089	-1.23897		INTS7	-	-	-	-	-	-	-	-	-	-	-	V	-	-	-	-	-	-	-	-	1
Grik4	0.809411	1.17391	-0.991661	-0.991661		GRIK4	-	-	-	-	-	-	-	-	V	V	-	-	-	-	-	-	-	-	-	-	2	4
Ncdn	0.633709	1.17163	-1.44859	-0.356749		NCDN	-	-	V	-	-	-	-	-	-	-	-	-	-	-	-	-	-	-	-	-	1	1
Notch3	0.814187	1.16993	-0.992059	-0.992059		NOTCH3	-	-	-	-	-	-	-	-	-	V	-	-	-	-	-	-	-	-	-	-	1	2
Egfl7	0.802653	1.16648	-0.816746	-1.15239		EGFL7	-	-	-	-	-	-	V	-	-	-	-	-	-	-	-	-	-	-	-	-	1
Gstp1	0.693279	1.16567	-1.39462	-0.464328		GSTP1	-	-	-	-	-	-	-	-	-	V	-	-	-	-	-	-	-	-	-	-	1	7
Mrrf	0.842115	1.14064	-1.10122	-0.881534		MRRF	-	-	-	-	-	V	-	-	-	-	-	-	-	-	-	-	-	-	-	-	1
Plcb3	0.860272	1.13057	-0.995423	-0.995423		PLCB3	-	V	-	-	-	-	-	-	-	V	-	-	-	-	-	-	-	-	-	-	2
Hsd11b1	0.872382	1.11994	-0.996162	-0.996162		HSD11B1	-	-	-	-	-	-	-	-	-	-	-	V	-	-	-	-	-	-	-	-	1	1
Pdzd9	0.743757	1.11705	-1.41399	-0.446823		PDZD9	V	-	-	-	-	-	-	-	-	-	-	-	-	-	-	-	-	-	-	-	1
Pdlim2	0.876327	1.11481	-0.936642	-1.05449		PDLIM2	-	-	-	-	-	-	-	-	-	V	-	-	-	-	-	-	-	-	-	-	1
Gnas	0.827726	1.11251	-0.65794	-1.2823		GNAS	-	-	-	-	-	-	-	-	-	V	-	-	-	-	-	-	-	-	-	-	1	1
Syt3	0.862191	1.11027	-0.787968	-1.1845		SYT3	-	-	-	-	-	-	V	-	-	-	-	-	-	-	-	-	-	-	-	-	1
Map4	0.876128	1.10996	-0.874518	-1.11157		MAP4	-	-	-	-	-	-	-	V	-	V	-	-	-	-	-	-	-	-	-	-	2	1
Chrm1	0.889296	1.10489	-0.997091	-0.997091		CHRM1	-	-	-	-	-	-	-	-	-	V	-	-	-	-	-	-	-	-	-	-	1	3
Pten	0.762461	1.10319	-1.41308	-0.452569		PTEN	-	-	-	-	-	-	-	-	-	V	-	-	-	-	-	-	-	-	-	-	1
Pigu	0.90758	1.08833	-0.997956	-0.997956		PIGU	V	-	-	-	-	-	-	-	-	-	-	-	-	-	-	-	-	-	-	-	1
Slc3a1	0.913188	1.0832	-0.998192	-0.998192		SLC3A1	-	V	-	-	-	-	-	-	-	-	-	-	-	-	-	-	-	-	-	-	1
Rxrb	0.914992	1.07786	-1.08388	-0.908969		RXRB	-	-	-	-	-	-	-	-	-	V	-	-	-	-	-	-	-	-	-	-	1	2
Ntpcr	0.951221	1.04762	-0.999419	-0.999419		NTPCR	-	-	-	-	-	-	-	-	-	-	-	V	-	-	-	-	-	-	-	-	1
Stim2	0.975446	1.02158	-0.924886	-1.07214		STIM2	V	-	-	-	-	-	-	-	-	-	-	-	-	-	-	-	-	-	-	-	1
Rab2a	0.931966	0.985098	-1.36068	-0.55638		RAB2A	-	-	-	-	-	-	-	-	V	-	-	-	-	-	-	-	-	-	-	-	1
Kif5b	1.03652	0.960627	-0.933225	-1.06392		KIF5B	-	-	-	-	-	-	-	V	-	-	-	-	-	-	-	-	-	-	-	-	1
Xrcc1	1.04315	0.955894	-0.999524	-0.999524		XRCC1	-	-	-	-	-	-	-	-	-	V	-	-	-	-	-	-	-	-	-	-	1	1
Wfs1	1.05625	0.94212	-0.999186	-0.999186		WFS1	-	-	-	-	-	-	-	-	-	V	-	V	-	-	-	-	-	-	-	-	2
Lta4h	1.03483	0.937519	-0.756937	-1.21541		LTA4H	V	-	-	-	-	-	-	-	-	-	-	-	-	-	-	-	-	-	-	-	1
Ndufs7	0.924008	0.92394	-1.46485	-0.383102		NDUFS7	-	-	-	-	-	-	V	-	-	-	-	-	-	-	-	-	-	-	-	-	1	1
Calr	1.01256	0.921288	-1.32475	-0.609098		CALR	-	-	-	-	-	-	-	V	-	-	-	-	-	-	-	-	-	-	-	-	1
Dok4	0.920695	0.918629	-1.47504	-0.364287		DOK4	-	-	-	-	-	V	-	-	-	-	-	-	-	-	-	-	-	-	-	-	1
Arntl	1.09417	0.901167	-0.997669	-0.997669		ARNTL	-	-	-	-	-	-	-	-	-	V	-	-	-	-	-	-	-	-	-	-	1	3
Lmo3	1.09998	0.890664	-1.08316	-0.907482		LMO3	-	V	-	-	-	-	-	-	V	-	-	-	-	-	-	-	-	-	-	-	2
Parvg	1.10664	0.887335	-0.996989	-0.996989		PARVG	-	-	-	V	-	-	-	-	-	-	-	-	-	-	-	-	-	-	-	-	1
Slc25a5	1.02741	0.869689	-1.38933	-0.507767		SLC25A5	V	-	-	-	-	-	V	-	-	-	-	-	-	-	-	-	-	-	-	-	2
Msrb2	1.12625	0.865218	-0.995732	-0.995732		MSRB2	-	-	-	-	-	-	-	-	-	V	-	-	-	-	-	-	-	-	-	-	1
Acap2	1.13636	0.853201	-0.966955	-1.02261		ACAP2	-	-	V	-	-	-	-	-	-	-	-	-	-	-	-	-	-	-	-	-	1
Gabra5	1.14982	0.837983	-0.993904	-0.993904		GABRA5	-	-	-	-	-	-	-	V	-	V	-	-	-	-	-	-	-	-	-	-	2	2
Traf3ip1	1.15211	0.835304	-0.993707	-0.993707		TRAF3IP1	-	-	-	-	-	-	-	-	-	V	-	-	-	-	-	-	-	-	-	-	1	3
Cspg5	1.09312	0.781867	-1.40438	-0.470607		CSPG5	-	-	-	-	-	-	-	-	-	V	-	-	-	-	-	-	-	-	-	-	1	2
Dock5	1.16142	0.76917	-1.27827	-0.652312		DOCK5	-	-	-	V	-	-	-	-	-	-	-	-	-	-	-	-	-	-	-	-	1
Pfn2	1.19894	0.743657	-1.21896	-0.723632		PFN2	-	-	-	-	-	-	V	-	-	-	-	-	-	-	-	-	-	-	-	-	1
Gpr151	1.19603	0.738404	-0.690388	-1.24404
Xbp1	1.1492	0.713481	-1.39798	-0.464693		XBP1	-	-	-	-	V	-	-	-	-	V	-	-	-	-	-	-	-	-	-	-	2	6
Dnajb11	1.25333	0.709336	-0.98133	-0.98133		DNAJB11	-	-	-	-	V	-	-	-	-	-	-	-	-	-	-	-	-	-	-	-	1
Agpat1	1.19346	0.691978	-1.34233	-0.543106		AGPAT1	-	-	-	-	-	-	-	-	-	V	-	-	-	-	-	-	-	-	-	-	1
Mrpl38	1.30621	0.593226	-1.21235	-0.687087		MRPL38	-	-	-	-	-	-	-	-	-	V	-	-	-	-	-	-	-	-	-	-	1
Itgb2	1.33691	0.592602	-0.964755	-0.964755		ITGB2	-	-	V	-	-	-	-	-	-	-	-	-	-	-	-	-	-	-	-	-	1
Snap25	1.33859	0.589977	-0.978574	-0.949996		SNAP25	-	-	-	-	-	-	V	-	V	V	-	-	-	-	-	-	-	-	-	-	3	13
Frs3	1.37291	0.537962	-0.955436	-0.955436		FRS3	-	-	-	-	-	V	-	-	-	-	-	-	-	-	-	-	-	-	-	-	1
Pik3r2	1.37508	0.526729	-1.05882	-0.842982		PIK3R2	-	-	-	-	-	-	-	-	-	V	-	-	-	-	-	-	-	-	-	-	1
Angptl6	1.27907	0.513768	-1.39285	-0.399987		ANGPTL6	-	-	-	-	-	-	V	-	-	-	-	-	-	-	-	-	-	-	-	-	1
Creld1	1.35546	0.493349	-0.600144	-1.24866		CRELD1	-	-	-	-	-	V	-	-	-	-	-	-	-	-	-	-	-	-	-	-	1
St13	1.41006	0.47252	-0.850703	-1.03188		ST13	-	-	-	-	-	-	-	-	-	V	-	-	-	-	-	-	-	-	-	-	1
Aplp1	1.40327	0.446177	-1.17123	-0.678214		APLP1	-	-	-	-	V	-	-	-	-	-	-	-	-	-	-	-	-	-	-	-	1
Wnk2	1.40141	0.443387	-1.1849	-0.659894		WNK2	-	-	-	-	-	V	-	-	-	-	-	-	-	-	-	-	-	-	-	-	1
Recql4	1.45348	0.403652	-0.928565	-0.928565		RECQL4	-	-	-	-	-	V	-	-	-	-	-	-	-	-	-	-	-	-	-	-	1
Pfkfb2	1.4555	0.397528	-0.868819	-0.984204		PFKFB2	-	-	-	-	-	V	-	-	-	-	-	-	-	-	-	-	-	-	-	-	1
Rpl27	1.2818	0.38178	-1.47502	-0.188558		RPL27	-	-	-	-	-	-	V	-	-	-	-	-	-	-	-	-	-	-	-	-	1
Gfap	1.47217	0.369611	-0.924495	-0.917286		GFAP	-	-	-	-	-	-	-	V	-	V	-	-	-	-	-	-	-	-	-	-	2
Apc	1.50269	0.2991	-0.77995	-1.02184		APC	-	-	-	-	-	-	-	-	V	V	-	-	-	-	-	-	-	-	-	-	2
Slc22a17	-1.46231	-0.387688	0.931362	0.918641		SLC22A17	-	-	-	-	-	-	V	-	-	-	-	-	-	-	-	-	-	-	-	-	1
Rbp1	-1.44147	-0.424864	0.938546	0.927787		RBP1	-	-	-	-	-	-	-	V	-	V	-	-	-	-	-	-	-	-	-	-	2
Traf4	-1.3853	-0.499758	1.10757	0.777479		TRAF4	-	-	V	-	-	-	-	-	-	-	-	-	-	-	-	-	-	-	-	-	1
Pip4k2a	-1.38491	-0.512455	0.85018	1.04719		PIP4K2A	-	-	-	-	-	-	-	-	-	V	-	-	-	-	-	-	-	-	-	-	1	10
Tfg	-1.34563	-0.514599	1.24176	0.618465		TFG	V	-	-	-	-	-	-	-	-	-	-	-	-	-	-	-	-	-	-	-	1
Rbm47	-1.37991	-0.52161	1.0399	0.861623		RBM47	-	-	V	-	-	-	-	-	-	-	-	-	-	-	-	-	-	-	-	-	1
Clmn	-1.30716	-0.525075	1.32666	0.505569		CLMN	-	-	-	V	-	-	-	-	-	-	-	-	-	-	-	-	-	-	-	-	1
Capn12	-1.35112	-0.530523	0.693127	1.18852		CAPN12	-	-	-	-	-	-	-	V	-	-	-	-	-	-	-	-	-	-	-	-	1
Ddr1	-1.32885	-0.530973	0.596177	1.26365		DDR1	-	-	-	-	-	-	-	-	V	V	-	-	-	-	-	-	-	-	-	-	2	1
Prdx2	-1.33064	-0.556374	1.20754	0.679477		PRDX2	-	-	-	-	-	-	V	-	-	-	-	-	-	-	-	-	-	-	-	-	1
Myl12b	-1.36066	-0.55648	0.934027	0.983117		MYL12B	-	V	-	-	-	-	V	-	-	-	-	-	-	-	-	-	-	-	-	-	2
Wdr26	-1.315	-0.574998	0.667395	1.2226		WDR26	-	-	-	-	-	-	-	-	-	-	-	V	-	-	-	-	-	-	-	-	1
Sncg	-1.17312	-0.587582	1.48388	0.276826		SNCG	-	-	-	-	-	-	-	V	-	V	-	-	-	-	-	-	-	-	-	-	2
Arhgef1	-1.31035	-0.596912	1.18586	0.721403		ARHGEF1	-	V	-	-	-	-	-	-	-	-	-	-	-	-	-	-	-	-	-	-	1
Dgcr2	-1.28387	-0.608212	1.25571	0.636369		DGCR2	-	-	-	-	-	-	-	-	-	V	V	-	-	-	-	-	-	-	-	-	2	3
Rcor3	-1.27468	-0.612666	0.612901	1.27444		RCOR3	-	-	-	-	-	-	-	-	-	-	-	V	-	-	-	-	-	-	-	-	1
Ap3b2	-1.2886	-0.650579	0.835288	1.10389		AP3B2	-	-	-	-	-	-	-	-	-	V	-	-	-	-	-	-	-	-	-	-	1	1
Cd320	-1.28477	-0.666929	0.973809	0.97789		CD320	-	-	-	-	-	-	V	-	-	-	-	-	-	-	-	-	-	-	-	-	1
Smyd4	-1.27423	-0.676035	1.0688	0.881461		SMYD4	-	-	V	-	-	-	-	-	-	-	-	-	-	-	-	-	-	-	-	-	1
Aaas	-1.26258	-0.682941	0.819494	1.12602		AAAS	-	-	-	-	-	V	-	-	-	-	-	-	-	-	-	-	-	-	-	-	1
Cntn2	-1.17967	-0.72262	1.3232	0.579084		CNTN2	-	-	-	-	-	-	-	-	-	V	-	-	-	-	-	-	-	-	-	-	1	1
Mchr1	-1.22856	-0.7317	1.11038	0.849879		MCHR1	-	-	-	-	-	-	-	-	-	V	-	-	-	-	-	-	-	-	-	-	1	3
Rai2	-1.21415	-0.757733	0.924618	1.04726		RAI2	-	-	-	-	-	V	-	-	-	-	-	-	-	-	-	-	-	-	-	-	1
Blcap	-1.09255	-0.762289	1.42993	0.424912		BLCAP	-	V	-	-	-	-	-	-	-	-	-	-	-	-	-	-	-	-	-	-	1
Ppm1a	-1.17303	-0.764616	1.25355	0.68409		PPM1A	-	-	-	-	-	-	-	-	V	-	-	-	-	-	-	-	-	-	-	-	1
Slc20a1	-1.12496	-0.772657	0.538331	1.35929		SLC20A1	V	-	-	-	-	-	-	-	-	-	-	-	-	-	-	-	-	-	-	-	1
Asb13	-1.15704	-0.778701	0.66678	1.26897		ASB13	-	-	-	-	-	-	V	-	-	-	-	-	-	-	-	-	-	-	-	-	1
Arf1	-1.13225	-0.778871	0.57794	1.33318		ARF1	-	-	-	-	-	-	-	-	-	-	-	V	-	-	-	-	-	-	-	-	1
Psma5	-1.19278	-0.780767	1.08735	0.886194		PSMA5	V	-	-	-	-	-	-	-	-	-	-	-	-	-	-	-	-	-	-	-	1
Mbtps1	-1.14739	-0.791181	0.670548	1.26803		MBTPS1	-	-	-	-	-	V	-	-	-	-	-	-	-	-	-	-	-	-	-	-	1
Fyb	-1.11464	-0.793776	1.34566	0.562764		FYB	-	-	V	-	V	-	-	-	-	-	-	-	-	-	-	-	-	-	-	-	2
Sox6	-1.17318	-0.796628	1.14138	0.82843		SOX6	-	-	V	-	-	-	-	-	-	-	-	-	-	-	-	-	-	-	-	-	1
Cyld	-1.11619	-0.809294	0.612458	1.31303		CYLD	-	-	-	V	-	-	-	-	-	-	-	-	-	-	-	-	-	-	-	-	1
Eif2b5	-1.07017	-0.814442	1.39812	0.486493		EIF2B5	-	-	-	-	-	-	-	-	-	V	-	-	-	-	-	-	-	-	-	-	1
Nppa	-0.903085	-0.82139	1.57738	0.147099		NPPA	-	-	-	-	-	-	-	V	-	-	-	-	-	-	-	-	-	-	-	-	1
Twistnb	-1.04303	-0.835897	1.41284	0.466091		TWISTNB	-	-	V	-	-	-	-	-	-	-	-	-	-	-	-	-	-	-	-	-	1
Gpc6	-1.13755	-0.851477	1.0322	0.956831		GPC6	-	-	-	-	-	-	-	-	-	V	-	-	-	-	-	-	-	-	-	-	1	1
Clip3	-1.09783	-0.897127	0.999141	0.995816		CLIP3	-	-	-	-	-	-	V	-	-	-	-	-	-	-	-	-	-	-	-	-	1
Arpc2	-0.954897	-0.897623	0.394033	1.45849		ARPC2	-	-	-	-	V	-	-	-	-	-	-	-	-	-	-	-	-	-	-	-	1
Lmo2	-1.0873	-0.899762	1.12391	0.863158		LMO2	-	-	-	-	V	-	-	-	-	-	-	-	-	-	-	-	-	-	-	-	1
Gadd45g	-1.09312	-0.901987	0.97225	1.02286		GADD45G	-	-	-	-	-	-	V	-	-	-	-	-	-	-	-	-	-	-	-	-	1
Polr2l	-0.926395	-0.902324	0.341868	1.48685		POLR2L	-	-	-	-	-	-	-	V	-	-	-	-	-	-	-	-	-	-	-	-	1
Ece2	-1.01169	-0.902711	1.36286	0.551543		ECE2	-	V	-	-	-	-	-	-	-	-	-	-	-	-	-	-	-	-	-	-	1
Aldh1a2	-0.919123	-0.913994	1.4821	0.35102		ALDH1A2	-	-	V	-	-	-	-	-	-	V	-	-	-	-	-	-	-	-	-	-	2	1
Pbxip1	-1.03382	-0.934687	1.22928	0.739228		PBXIP1	-	-	-	-	-	-	-	V	-	-	-	-	-	-	-	-	-	-	-	-	1
Eed	-0.939315	-0.934918	0.443536	1.4307		EED	-	-	V	-	-	-	-	-	-	-	-	-	-	-	-	-	-	-	-	-	1
Ppp1r16a	-0.949107	-0.945021	1.40109	0.493043		PPP1R16A	-	-	-	-	-	-	V	-	-	-	-	-	-	-	-	-	-	-	-	-	1
Arhgef10	-0.954626	-0.949944	1.38391	0.520661		ARHGEF10	-	-	-	-	-	-	-	-	-	V	-	-	-	-	-	-	-	-	-	-	1	1
Il1rap	-0.959075	-0.9545	1.36802	0.545558		IL1RAP	-	-	-	-	V	-	-	-	-	-	-	-	-	-	-	-	-	-	-	-	1
Sfrp1	-0.965312	-0.958441	1.34863	0.575127		SFRP1	-	-	-	-	-	-	-	-	-	V	-	-	-	-	-	-	-	-	-	-	1
Cacna1g	-0.968108	-0.962158	0.59496	1.33531		CACNA1G	V	-	-	-	-	-	-	-	-	-	-	-	-	-	-	-	-	-	-	-	1
Iba57	-0.966831	-0.962293	1.3377	0.591419		IBA57	-	-	-	-	-	-	-	-	-	-	-	V	-	-	-	-	-	-	-	-	1
Rassf7	-0.974483	-0.967095	1.31009	0.631491		RASSF7	-	V	-	-	-	-	-	-	-	-	-	-	-	-	-	-	-	-	-	-	1
Sox12	-0.971212	-0.967612	1.31651	0.622313		SOX12	-	-	-	-	-	V	-	-	-	-	-	-	-	-	-	-	-	-	-	-	1
Arl6ip4	-1.02614	-0.969968	1.08164	0.91447		ARL6IP4	-	-	-	-	-	V	-	-	-	-	-	-	-	-	-	-	-	-	-	-	1
Grik2	-0.975304	-0.970233	0.644992	1.30054		GRIK2	-	-	-	-	-	-	-	-	-	V	-	-	-	-	-	-	-	-	-	-	1	3
Ddc	-0.974889	-0.970942	1.29982	0.646012		DDC	-	-	-	-	-	-	-	-	-	V	-	-	-	-	-	-	-	-	-	-	1	5
Ccdc60	-0.975897	-0.97106	0.649945	1.29701		CCDC60	-	-	-	-	-	-	-	-	-	V	-	-	-	-	-	-	-	-	-	-	1	1
Itih5	-0.976412	-0.973	1.29076	0.658647		ITIH5	-	-	-	-	-	V	-	-	-	-	-	-	-	-	-	-	-	-	-	-	1
Nde1	-0.980746	-0.977584	1.26634	0.691992		NDE1	-	-	-	-	-	-	-	-	-	V	-	-	-	-	-	-	-	-	-	-	1	7
Fbxl19	-0.983644	-0.979187	1.25278	0.710047		FBXL19	V	-	-	-	-	-	-	-	-	-	-	-	-	-	-	-	-	-	-	-	1
Cmc1	-0.987215	-0.983312	0.743382	1.22715		CMC1	V	-	-	-	-	-	-	-	-	-	-	-	-	-	-	-	-	-	-	-	1
Lims1	-1.01502	-0.983422	1.05275	0.945691		LIMS1	-	-	-	-	V	-	-	-	-	-	-	-	-	-	-	-	-	-	-	-	1
Cmpk2	-0.991908	-0.986384	1.19692	0.78137		CMPK2	-	V	-	-	-	-	-	-	-	-	-	-	-	-	-	-	-	-	-	-	1
Clpb	-0.992236	-0.988648	1.18549	0.79539		CLPB	-	V	-	-	-	-	-	-	-	-	-	-	-	-	-	-	-	-	-	-	1
Dao	-0.994384	-0.98962	1.17049	0.813511		DAO	-	-	-	-	-	-	-	-	-	V	V	-	-	-	-	-	-	-	-	-	2	26
Cd93	-0.995287	-0.991131	0.828687	1.15773		CD93	-	-	V	-	-	-	-	-	-	-	-	-	-	-	-	-	-	-	-	-	1
Lyplal1	-0.996127	-0.991939	1.14828	0.839782		LYPLAL1	-	-	-	-	-	-	-	-	-	-	-	V	-	-	-	-	-	-	-	-	1
Kcnt1	-0.996897	-0.992268	0.847588	1.14158		KCNT1	-	-	-	-	-	V	-	-	-	-	-	-	-	-	-	-	-	-	-	-	1
Cited1	-0.996523	-0.992462	1.1427	0.846281		CITED1	V	-	-	-	-	-	-	-	-	-	-	-	-	-	-	-	-	-	-	-	1
Trex1	-0.996411	-0.992706	1.14188	0.847235		TREX1	V	-	-	-	-	-	V	-	-	-	-	-	-	-	-	-	-	-	-	-	2
Slc35f4	-0.997263	-0.99294	1.13489	0.855311		SLC35F4	-	-	-	V	-	-	-	-	-	-	-	-	-	-	-	-	-	-	-	-	1
Rgs16	-0.996842	-0.992943	1.13763	0.852158		RGS16	-	-	-	-	V	-	-	-	-	-	-	-	-	-	-	-	-	-	-	-	1	1
Kcnj13	-0.996684	-0.993021	1.13815	0.851556		KCNJ13	-	-	-	-	-	-	-	V	-	-	-	-	-	-	-	-	-	-	-	-	1
Rab27a	-0.998096	-0.993235	0.864161	1.12717		RAB27A	-	-	-	-	V	-	-	-	-	-	-	-	-	-	-	-	-	-	-	-	1
Bmp4	-0.998787	-0.994448	0.880418	1.11282		BMP4	V	-	-	-	-	-	-	-	-	-	-	-	-	-	-	-	-	-	-	-	1
Fam173b	-0.998196	-0.994476	0.875397	1.11727		FAM173B	V	-	-	-	-	-	-	-	-	-	-	-	-	-	-	-	-	-	-	-	1
Gab2	-0.99898	-0.994553	1.11038	0.883152		GAB2	-	-	-	-	-	-	-	V	-	-	-	-	-	-	-	-	-	-	-	-	1
Mxra7	-0.999581	-0.995013	0.893414	1.10118		MXRA7	-	-	-	-	-	V	-	-	-	-	-	-	-	-	-	-	-	-	-	-	1
Sptbn4	-0.999516	-0.995464	0.89738	1.0976		SPTBN4	-	-	-	-	-	V	-	-	-	-	-	-	-	-	-	-	-	-	-	-	1
Fnbp4	-0.999861	-0.995907	0.905949	1.08982		FNBP4	-	-	V	-	-	-	-	-	-	-	-	-	-	-	-	-	-	-	-	-	1
Plekha8	-0.99981	-0.996025	0.906719	1.08912		PLEKHA8	-	-	-	-	V	-	-	-	-	-	-	-	-	-	-	-	-	-	-	-	1
Elovl1	-1.00049	-0.996643	0.922905	1.07423		ELOVL1	-	-	-	-	-	-	V	-	-	-	-	-	-	-	-	-	-	-	-	-	1
Alox5ap	-1.00102	-0.996701	0.931468	1.06626		ALOX5AP	-	-	-	-	V	-	-	-	-	-	-	-	-	-	-	-	-	-	-	-	1
Atp8b2	-1.00078	-0.996782	0.928931	1.06863		ATP8B2	-	-	-	-	-	V	-	-	-	-	-	-	-	-	-	-	-	-	-	-	1
Syce2	-1.00151	-0.996889	1.05575	0.942652		SYCE2	-	-	-	-	-	-	-	V	-	-	-	-	-	-	-	-	-	-	-	-	1
Cpxm2	-1.00197	-0.997363	0.963297	1.03604		CPXM2	-	-	-	-	-	-	-	-	-	V	-	-	-	-	-	-	-	-	-	-	1
P2ry13	-1.00128	-0.997446	0.948953	1.04977		P2RY13	-	-	-	-	V	-	-	-	-	-	-	-	-	-	-	-	-	-	-	-	1
Safb2	-1.00146	-0.997623	1.0423	0.956782		SAFB2	-	-	-	-	-	V	-	-	-	-	-	-	-	-	-	-	-	-	-	-	1
Gpha2	-1.00186	-0.997658	0.968732	1.03078		GPHA2	-	-	-	-	-	-	-	V	-	-	-	-	-	-	-	-	-	-	-	-	1
Lrrc48	-1.00167	-0.99806	1.0232	0.976531		LRRC48	-	-	-	-	-	V	-	-	-	-	-	-	-	-	-	-	-	-	-	-	1
Pax6	-1.00186	-0.998087	1.01043	0.989515		PAX6	-	-	-	-	-	-	-	-	-	V	-	-	-	-	-	-	-	-	-	-	1
Cnep1r1	-0.949876	-1.0009	1.28616	0.664614		CNEP1R1	-	V	-	-	-	-	-	-	-	-	-	-	-	-	-	-	-	-	-	-	1
Entpd4	-0.978738	-1.0174	0.912332	1.0838		ENTPD4	-	-	-	-	-	-	-	-	-	V	-	-	-	-	-	-	-	-	-	-	1	1
H2afz	-0.916054	-1.02125	1.316	0.621305		H2AFZ	-	-	-	-	-	-	V	-	-	-	-	-	-	-	-	-	-	-	-	-	1
Tuba1a	-0.963286	-1.024	1.14991	0.837381		TUBA1A	-	-	-	-	-	-	-	-	-	V	-	-	-	-	-	-	-	-	-	-	1	1
Plekhb1	-0.879884	-1.02615	1.37512	0.530906		PLEKHB1	-	-	-	-	-	-	-	V	-	-	-	-	-	-	-	-	-	-	-	-	1
Gria1	-0.91841	-1.07612	0.928687	1.06584		GRIA1	-	-	-	-	-	-	-	-	V	V	-	-	-	-	-	-	-	-	-	-	2	7
Cox20	-0.533662	-1.07943	1.5968	0.0162891		COX20	-	-	-	-	-	-	-	-	-	-	-	V	-	-	-	-	-	-	-	-	1
Ckb	-0.835715	-1.09711	1.30554	0.62729		CKB	-	-	-	-	-	-	V	-	-	-	-	-	-	-	-	-	-	-	-	-	1
Csnk1d	-0.8555	-1.11848	1.17247	0.801514		CSNK1D	-	-	-	-	-	-	-	-	-	V	-	-	-	-	-	-	-	-	-	-	1	2
Cplx1	-0.859723	-1.12696	0.900128	1.08656		CPLX1	-	-	-	-	-	-	V	-	-	V	-	-	-	-	-	-	-	-	-	-	2	2
Kdm3a	-0.647668	-1.13107	1.48906	0.289671		KDM3A	-	-	-	V	-	-	-	-	-	-	-	-	-	-	-	-	-	-	-	-	1
Txndc5	-0.856947	-1.1328	1.03256	0.957186		TXNDC5	-	-	-	-	V	-	-	-	-	V	-	-	-	-	-	-	-	-	-	-	2	2
Gpr3	-0.820217	-1.14135	1.20517	0.756394		GPR3	-	-	-	-	V	-	-	-	-	-	-	-	-	-	-	-	-	-	-	-	1
Qars	-0.786439	-1.1577	1.2472	0.696946		QARS	V	-	-	-	-	-	-	-	-	-	-	-	-	-	-	-	-	-	-	-	1
Bicd1	-0.645195	-1.17246	1.43661	0.381044		BICD1	-	V	-	-	-	V	-	-	-	-	-	-	-	-	-	-	-	-	-	-	2
Abca2	-0.777398	-1.19643	1.0769	0.896933		ABCA2	-	-	-	-	V	-	-	-	-	-	-	-	-	-	-	-	-	-	-	-	1
Tgfbr2	-0.754236	-1.19694	0.757718	1.19345		TGFBR2	-	-	-	-	-	-	-	-	-	V	-	-	-	-	-	-	-	-	-	-	1	1
Mrpl55	-0.651919	-1.20403	1.37689	0.47905		MRPL55	-	-	-	-	-	-	-	-	-	-	-	V	-	-	-	-	-	-	-	-	1
Lypla2	-0.649073	-1.20953	1.37006	0.488551		LYPLA2	-	-	-	-	-	V	-	-	-	-	-	-	-	-	-	-	-	-	-	-	1
Cog2	-0.710215	-1.21319	1.25669	0.666707		COG2	-	-	-	-	-	-	-	-	-	V	-	V	-	-	-	-	-	-	-	-	2
Lrrc61	-0.638294	-1.24234	1.31501	0.565615		LRRC61	-	-	-	-	-	V	-	-	-	-	-	-	-	-	-	-	-	-	-	-	1
Rbm6	-0.607847	-1.25053	1.34144	0.516942		RBM6	-	-	-	-	-	V	-	-	-	-	-	-	-	-	-	-	-	-	-	-	1
Wdr5	-0.693409	-1.25185	1.1459	0.799358		WDR5	-	-	-	-	-	V	-	-	-	-	-	-	-	-	-	-	-	-	-	-	1
Dbi	-0.523313	-1.25365	1.425	0.351964		DBI	-	-	-	-	-	-	-	-	-	V	-	-	-	-	-	-	-	-	-	-	1
Pycr2	-0.700883	-1.25897	1.02026	0.939593		PYCR2	-	-	-	-	-	-	-	-	-	-	-	V	-	-	-	-	-	-	-	-	1
Canx	-0.623067	-1.26263	1.28899	0.596707		CANX	-	-	-	-	-	-	-	-	-	V	-	-	-	-	-	-	-	-	-	-	1
Mylip	-0.591895	-1.26543	0.526455	1.33087		MYLIP	-	-	-	-	-	-	-	-	-	V	-	-	-	-	-	-	-	-	-	-	1	1
Nudc	-0.641949	-1.26998	1.22737	0.684552		NUDC	-	-	-	-	-	-	-	V	-	-	-	-	-	-	-	-	-	-	-	-	1
Tyrp1	-0.633667	-1.29516	0.789978	1.13885		TYRP1	-	-	-	-	-	-	-	-	-	V	-	-	-	-	-	-	-	-	-	-	1
Cntn1	-0.624166	-1.30317	0.798071	1.12927		CNTN1	-	-	-	-	-	-	-	-	-	V	-	-	-	-	-	-	-	-	-	-	1	1
Cdc25a	-0.55419	-1.30818	1.28285	0.579511		CDC25A	V	-	-	-	-	-	-	-	-	-	-	-	-	-	-	-	-	-	-	-	1	1
Aatk	-0.482373	-1.32834	0.479055	1.33166		AATK	-	-	-	-	-	-	V	-	-	-	-	-	-	-	-	-	-	-	-	-	1
Nmnat2	-0.518221	-1.33673	0.592674	1.26228		NMNAT2	-	-	-	-	-	V	-	-	-	-	-	-	-	-	-	-	-	-	-	-	1
Scrt1	-0.4546	-1.34575	1.32543	0.474915		SCRT1	-	-	-	-	-	-	V	-	-	-	-	-	-	-	-	-	-	-	-	-	1
Hsp90aa1	-0.553971	-1.34734	0.763179	1.13813		HSP90AA1	-	-	-	-	-	-	-	V	-	-	-	-	-	-	-	-	-	-	-	-	1
Fabp7	-0.5436	-1.34915	0.730674	1.16207		FABP7	-	-	-	-	-	-	-	V	V	V	-	-	-	-	-	-	-	-	-	-	3	2
Cox4i1	-0.466972	-1.35368	1.29248	0.528171		COX4I1	-	-	-	-	-	-	-	V	-	-	-	-	-	-	-	-	-	-	-	-	1
Sec24c	-0.520304	-1.36576	1.14961	0.736458		SEC24C	-	V	-	-	-	-	-	-	-	-	-	-	-	-	-	-	-	-	-	-	1
Hmgb2	-0.477224	-1.36778	1.23826	0.606744		HMGB2	-	-	V	-	-	-	-	-	-	-	-	-	-	-	-	-	-	-	-	-	1
Mobp	-0.537221	-1.37175	0.892765	1.0162		MOBP	-	-	-	-	-	-	-	V	V	V	-	-	-	-	-	-	-	-	-	-	3
Ahcy	-0.475218	-1.377	1.21131	0.640909		AHCY	-	-	-	-	-	-	-	-	-	V	-	-	-	-	-	-	-	-	-	-	1
Hpcal1	-0.435898	-1.3965	1.21697	0.615427		HPCAL1	-	-	-	-	-	-	-	V	-	-	-	-	-	-	-	-	-	-	-	-	1
Gria4	-0.481651	-1.40724	0.901261	0.987631		GRIA4	-	-	-	-	-	-	-	-	V	V	-	-	-	-	-	-	-	-	-	-	2	10
Pomgnt1	-0.442558	-1.41296	1.13537	0.720149		POMGNT1	V	-	-	-	-	-	-	-	-	-	-	-	-	-	-	-	-	-	-	-	1
Ina	-0.457196	-1.41431	0.795318	1.07619		INA	-	-	-	-	-	-	V	-	-	V	-	-	-	-	-	-	-	-	-	-	2
Aldh5a1	-0.458974	-1.42055	0.889444	0.990082		ALDH5A1	-	-	-	-	-	-	-	-	-	V	-	-	-	-	-	-	-	-	-	-	1	2
Egln1	-0.440248	-1.4288	1.02948	0.839567		EGLN1	-	-	-	-	-	-	-	-	-	V	-	V	-	-	-	-	-	-	-	-	2
